# Supplementary material for: The South American MicroBiome Archive (saMBA): enriching the microbiome field by studying neglected populations
Source: Nat Commun. 2025 Aug 9;16:7371. doi: 10.1038/s41467-025-62601-4 (PMC12335589; doi:10.1038/s41467-025-62601-4)
Supplement: Supplementary file 3 — Supplementary Data 1 and 2 [file 41467_2025_62601_MOESM3_ESM.xlsx]

## Sheet: Supplementary Data 1
search_engine	search_term	date_accessed	country	article_link	pmid	topic	prj_number	link_to_repo	Subjects	Longitudinal	Sequencing technology	Total sample #	Control sample #	Cases sample #	Data type	human_exclusive	stool_microbiome_exclusive	south_america_exclusive	amplicon_exlcusive	sequencing_technology	16s_gene_region	Industrialised	Sampling site	included_disease	Curator
ENA	(microbiome OR microbiota) AND (Chile OR chile)	2024-02-16	Chile	https://pubmed.ncbi.nlm.nih.gov/33593386/	33593386	CRC	PRJEB36789	https://www.ebi.ac.uk/ena/browser/view/PRJEB36789	Adults		Illumina	81	40	41	16s	TRUE	TRUE	FALSE	TRUE	Illumina HiSeq 3000	V4	Industrialised	Santiago	TRUE	BV
ENA	(microbiome OR microbiota) AND (Chile OR chile)	2024-02-16	Chile	https://pubmed.ncbi.nlm.nih.gov/31258108/	31258108	Diet	PRJEB27704	https://www.ebi.ac.uk/ena/browser/view/PRJEB27704	Adults		Illumina	34	17	17	16s	TRUE	TRUE	TRUE	TRUE	Illumina MiSeq	V3-V4	NA	NA	FALSE	BV
ENA	(microbiome OR microbiota) AND (Chile OR chile)	2024-02-16	Chile	https://pubmed.ncbi.nlm.nih.gov/28713349/	28713349	Healthy microbiome	PRJEB16755	https://www.ebi.ac.uk/ena/browser/view/PRJEB16755	Adults	FALSE	Illumina	41	41	0	16s	TRUE	TRUE	TRUE	TRUE	Illumina MiSeq	V3-V4	Industrialised	Santiago	FALSE	BV
ENA	(microbiome OR microbiota) AND (Chile OR chile)	2024-02-16	Chile	https://www.ncbi.nlm.nih.gov/pmc/articles/PMC7531578/	33072619	Diarrhea	PRJNA623942	https://www.ebi.ac.uk/ena/browser/view/PRJNA623942	Infants		Illumina	16	8	8	16s	TRUE	TRUE	TRUE	TRUE	Illumina MiSeq	V3-V4	Industrialised	Santiago	TRUE	BV
ENA	(microbiome OR microbiota) AND (Argentina OR argentina)	2024-02-15	Argentina	https://www.frontiersin.org/journals/microbiology/articles/10.3389/fmicb.2022.803121/full, https://www.mdpi.com/2072-6643/12/5/1474, https://www.frontiersin.org/journals/microbiology/articles/10.3389/fmicb.2019.00965/full	31164869	Healthy microbiome	PRJNA503303	https://www.ebi.ac.uk/ena/browser/view/PRJNA503303	Adults		Illumina MiSeq	46	23	23	16S	TRUE	TRUE	TRUE	TRUE	Illumina MiSeq	V3-V4	Industrialised	Buenos Aires	FALSE	BV
ENA	(microbiome OR microbiota) AND (Argentina OR argentina)	2024-02-16	Argentina	https://www.frontiersin.org/journals/microbiology/articles/10.3389/fmicb.2022.803121/full	35401432	Healthy microbiome	PRJNA763205	https://www.ebi.ac.uk/ena/browser/view/PRJNA763205	Adults		Illumina	29	29	0	16S	TRUE	TRUE	TRUE	TRUE	Illumina MiSeq	V3-V4	Industrialised	Buenos Aires	FALSE	BV
ENA	(microbiome OR microbiota) AND (Argentina OR argentina)	2024-03-28	Argentina	https://www.medrxiv.org/content/10.1101/2020.07.29.20164764v2		ulcerative colitis	PRJNA646271	https://www.ebi.ac.uk/ena/browser/view/PRJNA646271	Adults		Illumina	20			16s	TRUE	TRUE	TRUE	TRUE	Illumina MiSeq	V3-V4	Industrialised	Buenos Aires	TRUE	PC-R
ENA	(microbiome OR microbiota) AND (peru OR Peru OR perú OR Perú)	2024-02-16	Peru	https://www.ncbi.nlm.nih.gov/pmc/articles/PMC7053391/	31773127	Diarrhea	PRJEB28159	https://www.ebi.ac.uk/ena/browser/view/PRJEB28159	Infants		Illumina MiSeq	168	99	69	16s	TRUE	TRUE	TRUE	TRUE	Illumina MiSeq	V4	Non-Industrialised	Peruvian Amazon	TRUE	BV
ENA	(microbiome OR microbiota) AND (peru OR Peru OR perú OR Perú)	2024-02-16	Peru	https://www.ncbi.nlm.nih.gov/pmc/articles/PMC9688611/	36360343	Anemia	PRJNA935779	https://www.ebi.ac.uk/ena/browser/view/PRJNA935779	Infants		Illumina	18	4	14	16s	TRUE	TRUE	TRUE	TRUE	Illumina	V3-V4	NA	Southern Peru	TRUE	BV
ENA	(microbiome OR microbiota) AND (peru OR Peru OR perú OR Perú)	2024-02-16	Peru	https://www.ncbi.nlm.nih.gov/pmc/articles/PMC4869995/	27172044	Healthy microbiome	PRJNA300541	https://www.ebi.ac.uk/ena/browser/view/PRJNA300541	Adults		Illumina HiSeq	552	73	479	WGS	FALSE	FALSE	FALSE	FALSE	Illumina MiSeq	V4	NA	Peruvian shanty town	FALSE	BV
ENA	(microbiome OR microbiota) AND (venezuela OR Venezuela)	2024-02-16	Venezuela			Ethnicity	PRJEB55648	https://www.ebi.ac.uk/ena/browser/view/PRJEB55648	-		-	432	-	-	-	TRUE	FALSE	TRUE	TRUE	Illumina MiSeq		Non-Industrialised	Yekwana and Yanomami-Sanema village	FALSE	BV
ENA	(microbiome OR microbiota) AND (Bolivia OR bolivia)	2024-03-18	Bolivia	https://journals.plos.org/plosone/article?id=10.1371/journal.pone.0212593	30807605	Chagas disease	PRJEB31199	https://www.ebi.ac.uk/ena/browser/view/PRJEB31199	Infants		Illumina MiSeq	55	35	20	16s	TRUE	FALSE	TRUE	TRUE	Illumina MiSeq	V3-V4	Non-Industrialised	Tarabuco town	TRUE	BV
ENA	(microbiome OR microbiota) AND (Colombia OR colombia)	2024-03-18	Colombia	https://www.nature.com/articles/s41598-018-22629-7	29540734	VIH	PRJNA408085	https://www.ebi.ac.uk/ena/browser/view/PRJNA408085	Adults		Illumina-MiSeq	37	12	25	16s	TRUE	TRUE	TRUE	TRUE	Illumina MiSeq	V4	NA	NA	TRUE	BV
ENA	(microbiome OR microbiota) AND (Colombia OR colombia)	2024-03-18	Colombia	https://www.mdpi.com/2076-2607/11/3/625	36985199	Gastrointestinal infections	PRJEB43871	https://www.ebi.ac.uk/ena/browser/view/PRJEB43871	All ages		Illumina	135	-	-	16s	TRUE	TRUE	TRUE	TRUE	Illumina MiSeq	V3-V4	Non-Industrialised	Tezhumake and Siminke villages	TRUE	BV
ENA	(microbiome OR microbiota) AND (Ecuador OR ecuador)	2024-03-18	Ecuador	https://www.ncbi.nlm.nih.gov/pmc/articles/PMC5829308/	29507896	Economic development	PRJNA362944	https://www.ebi.ac.uk/ena/browser/view/PRJNA362944	Adults		Illumina	213	-	-	16s	TRUE	TRUE	TRUE	TRUE	Illumina HiSeq 2000	V4	Non-Industrialised	Cordillera de Cutucú villages	FALSE	BV
ENA	(microbiome OR microbiota) AND (Brazil OR brazil)	2024-03-07	Brazil	https://www.frontiersin.org/articles/10.3389/fped.2020.573815/full	33365290	Young Children	PRJEB39067	https://www.ebi.ac.uk/ena/browser/view/PRJEB39067	toddlers		Illumina MiSeq	99	99		16S	TRUE	TRUE	TRUE	TRUE	Illumina MiSeq	V3-V4	Industrialised	Santo André (State of São Paulo), Uberaba (State of Minas Gerais), Porto Alegre (State of Rio Grande do Sul), and Natal (State of Rio Grande do Norte)	FALSE	PC-R
ENA	(microbiome OR microbiota) AND (Brazil OR brazil)	2024-03-07	Brazil			Critical neonates	PRJNA448832	https://www.ebi.ac.uk/ena/browser/view/PRJNA448832	Infants		Illumina MiSeq	11	-	-	16S	TRUE	TRUE	TRUE	TRUE	Illumina MiSeq	V4	NA	NA	TRUE	PC-R
ENA	(microbiome OR microbiota) AND (Brazil OR brazil)	2024-03-07	Brazil	https://www.mdpi.com/2073-4409/10/2/385	33668457	HIV	PRJNA682416	https://www.ebi.ac.uk/ena/browser/view/PRJNA682416	Adults		Illumina MiSeq	22	9	13	16S	TRUE	TRUE	TRUE	TRUE	Illumina MiSeq	V3-V4	Industrialised	Florianopolis	TRUE	PC-R
ENA	(microbiome OR microbiota) AND (Brazil OR brazil)	2024-03-07	Brazil	https://www.ncbi.nlm.nih.gov/pmc/articles/PMC6748604/	30657007	HIV	PRJNA454483	https://www.ebi.ac.uk/ena/browser/view/PRJNA454483	mother-child pairs		Illumina MiSeq	38	19	19	16S	TRUE	TRUE	TRUE	TRUE	Illumina MiSeq	V3-V4	Industrialised	Florianopolis	TRUE	PC-R
ENA	(microbiome OR microbiota) AND (Brazil OR brazil)	2024-03-07	Brazil			Surgical and preterm babies	PRJNA807681	https://www.ebi.ac.uk/ena/browser/view/PRJNA807681	infants		Illumina MiSeq	146	-	-	-	TRUE	TRUE	TRUE	TRUE	Illumina MiSeq		Industrialised	Child Institute of the Clinical Hospital in Sao Paulo-Brazil	TRUE	PC-R
Google scholar	brazilian gut microbiome	2024-03-07	Brazil	https://www.nature.com/articles/s41522-021-00237-0	34354062	Ethnicity	PRJEB39990	https://www.ebi.ac.uk/ena/browser/view/PRJEB39990	Adults		llumina MiSeq	114	32	82	16S	TRUE	TRUE	TRUE	TRUE	Illumina MiSeq	V3-V4	multiple	Brazilian Amazon, and the city of Belen	FALSE	PC-R
Google scholar	brazilian gut microbiome	2024-03-08	Brazil	https://www.frontiersin.org/journals/microbiology/articles/10.3389/fmicb.2019.02003/full#T1	31555238	Healthy microbiome	PRJNA547608	https://www.ebi.ac.uk/ena/browser/view/PRJNA547608	Adults		llumina MiSeq	43	13	30	16S	TRUE	TRUE	TRUE	TRUE	Illumina MiSeq	V4	Non-Industrialised	Brazilian Amazon communities	FALSE	PC-R
ENA	(microbiome OR microbiota) AND (Chile OR chile)	28/08/2024	Chile	https://www.biorxiv.org/content/10.1101/2024.08.08.607034v1		Aging	PRJEB77146	https://www.ebi.ac.uk/ena/browser/view/PRJEB77146								TRUE	TRUE	TRUE	TRUE	Illumina MiSeq	V4	Industrialised	Santiago	FALSE	BV
ENA	(microbiome OR microbiota) AND (Paraguay OR paraguay)	2025-01-24	Paraguay	https://www.tandfonline.com/doi/full/10.1080/29933935.2024.2332988#d1e573		Healthy microbiome	PRJNA992776	https://www.ebi.ac.uk/ena/browser/view/PRJNA992776								TRUE	TRUE	TRUE	TRUE	Illumina MiSeq	V4	Industrialised	Gran asuncion	FALSE	BV
human microbiome compendium (https://www.cell.com/cell/fulltext/S0092-8674(24)01430-2)		2024-04-15	Brazil			Diabetes mellitus	PRJNA421371	https://www.ebi.ac.uk/ena/browser/view/PRJNA421371	Adults		llumina MiSeq	80			16S	TRUE	FALSE	TRUE	TRUE	Illumina MiSeq		NA	NA	TRUE	PC-R
human microbiome compendium (https://www.cell.com/cell/fulltext/S0092-8674(24)01430-2)		2024-04-15	Brazil	https://www.frontiersin.org/journals/immunology/articles/10.3389/fimmu.2020.598152/full	33613519	Clerosing cholangitis	PRJNA610934	https://www.ebi.ac.uk/ena/browser/view/PRJNA610934	Infants		llumina MiSeq	53	23	30	16S	TRUE	TRUE	TRUE	TRUE	Illumina MiSeq	V4	Industrialised	Sao Paulo clinic	TRUE	PC-R
human microbiome compendium (https://www.cell.com/cell/fulltext/S0092-8674(24)01430-2)		2024-04-15	Brazil	https://journals.plos.org/plosone/article?id=10.1371/journal.pone.0246839	33556125	breastfed infants	PRJNA615250	https://www.ebi.ac.uk/ena/browser/view/PRJNA615250	Infants		llumina MiSeq	54				TRUE	TRUE	TRUE	TRUE	Illumina MiSeq	V4	NA	NA	FALSE	PC-R
human microbiome compendium (https://www.cell.com/cell/fulltext/S0092-8674(24)01430-2)		2024-04-15	multiple	https://journals.asm.org/doi/10.1128/msystems.00031-18	29795809	Healthy microbiome	PRJEB11419	https://www.ebi.ac.uk/ena/browser/view/PRJEB11419			llumina MiSeq	2				TRUE	FALSE	FALSE	FALSE			NA	NA	FALSE	PC-R
human microbiome compendium (https://www.cell.com/cell/fulltext/S0092-8674(24)01430-2)		2024-04-15	Colombia	https://journals.asm.org/doi/10.1128/mbio.01705-20	33082257	Immune response	PRJEB36585	https://www.ebi.ac.uk/ena/browser/view/PRJEB36585	Adults		llumina MiSeq	130	31	99	16S	TRUE	TRUE	TRUE	TRUE	Illumina MiSeq	V4	NA	NA	TRUE	PC-R
human microbiome compendium (https://www.cell.com/cell/fulltext/S0092-8674(24)01430-2)		2024-04-15	Colombia	https://diabetesjournals.org/care/article/40/1/54/37183/Metformin-Is-Associated-With-Higher-Relative	33039709	colorectal tumourigenesis	PRJNA325931	https://www.ebi.ac.uk/ena/browser/view/PRJNA325931	Adults		Roche 454 GS FLX	93	51	42	16S	TRUE	TRUE	TRUE	TRUE	Illumina MiSeq	V4	Industrialised	Medellin, Bogota, Barranquilla, Bucaramanga, and Cali	TRUE	PC-R
human microbiome compendium (https://www.cell.com/cell/fulltext/S0092-8674(24)01430-2)		2024-04-15	Ecuador	https://www.tandfonline.com/doi/full/10.1080/19490976.2023.2281010#d1e366	33452027	Healthy microbiome	PRJNA486009	https://www.ebi.ac.uk/ena/browser/view/PRJNA486009			llumina MiSeq	182				TRUE	TRUE	TRUE	FALSE	Illumina MiSeq	V4	NA	NA	FALSE	BV
human microbiome compendium (https://www.cell.com/cell/fulltext/S0092-8674(24)01430-2)		2024-04-15	Venezuela	https://www.nature.com/articles/nature11053	22699611	Geography	PRJEB3079	https://www.ebi.ac.uk/ena/browser/view/PRJEB3079			llumina MiSeq	99				TRUE	TRUE	FALSE	FALSE	Illumina HiSeq 2000	V4	Non-Industrialised	Venezuelan Amazon	FALSE	BV
human microbiome compendium (https://www.cell.com/cell/fulltext/S0092-8674(24)01430-2)		2024-04-15	Venezuela	https://www.ncbi.nlm.nih.gov/pmc/articles/PMC4063188/	24995004	Ecology	PRJEB5714	https://www.ebi.ac.uk/ena/browser/view/PRJEB5714			llumina MiSeq	9				FALSE	FALSE	FALSE	TRUE	Illumina GAIIx	V4	NA	NA	FALSE	BV

## Sheet: Supplementary Data 2
country	search_term	search_engine	search_date	projects_found	projects_discarded	projects_in_samba
Argentina	(microbiome OR microbiota) AND (Argentina OR argentina)	ENA	2024-03-28	22	19	3
Bolivia	(microbiome OR microbiota) AND (Bolivia OR bolivia)	EN A	2024-03-18	7	6	1
Brazil	(microbiome OR microbiota) AND (Brazil OR brazil)	ENA	2024-03-08	86	79	7
Chile	(microbiome OR microbiota) AND (Chile OR chile)	ENA	2024-03-28	59	55	4
Colombia	(microbiome OR microbiota) AND (Colombia OR colombia) AND Colombian	ENA	2024-03-18	8	6	2
Ecuador	(microbiome OR microbiota) AND (Ecuador OR ecuador)	ENA	2024-03-18	21	20	1
French Guiana	(microbiome OR microbiota) AND (French Guiana OR french guiana)	ENA	2024-03-28	19	19	0
Guyana	(microbiome OR microbiota) AND (Guyana OR guyana)	ENA	2024-03-18	3	3	0
Paraguay	(microbiome OR microbiota) AND (Paraguay OR paraguay)	ENA	2025-01-24	1	0	1
Perú	(microbiome OR microbiota) AND (peru OR Peru OR perú OR Perú)	ENA	2024-02-16	21	18	3
Surinam	(microbiome OR microbiota) AND (Surinam OR surinam) AND (Surinamese OR surinamese)	ENA	2024-03-28	0	0	0
Uruguay	(microbiome OR microbiota) AND (uruguay OR Uruguay)	ENA	2024-03-28	3	3	0
Venezuela	(microbiome OR microbiota) AND (venezuela OR Venezuela)	ENA	2024-02-16	5	4	1
See the methods section for information about why projects were discarded
